# Supplementary material for: Emodin Promoted Intestinal Secretion of GLP-1 and Limited Cognitive Deficits in Young Bilateral Ovariectomized Rats
Source: Int J Mol Sci. 2026 Apr 10;27(8):3414. doi: 10.3390/ijms27083414 (PMC13116777; doi:10.3390/ijms27083414)
Supplement: Supplementary file 1 [file ijms-27-03414-s001.zip]

Archive with 1 entries (1 files):
- ijms-4198823-supplementary.pdf
